# Supplementary material for: Acidosis induces reprogramming of cellular metabolism to mitigate oxidative stress
Source: Cancer Metab. 2013 Dec 23;1:23. doi: 10.1186/2049-3002-1-23 (PMC4178214; doi:10.1186/2049-3002-1-23)
Supplement: Additional file 1: Table S1 — Listing of all primers and small interfering (si)RNAs used in this manuscript. Table S2-S7: Oncoisobolome and EZTop tables containing all relative and absolute measurements for all metabolites profiled in the glucose (Tables S2 and S3), glutamine (Tables S4 and S5) and palmitate (Tables S6 and S7) tracer studies. Metabolic profiles of MCF-7 cells in response to control (pH 7.4) or acidic (pH 6.7) conditions after 24 h of culture were obtained via SiDMAP analysis using [1,2-13C2]-d-glucose tracer, [U-13C2]-d-glutamine tracer, and [1,2-13C2]-palmitate tracer. Measured metabolites are as indicated, with identities determined and listed via Mn/Σm: isotopomer/13C labeled fraction as SUM(m1 + m2 + .. + mn). Σmn: molar enrichment (ME) 13C content as SUM(1 × m1 + 2 × m2 + .. + n × mn) (Lee et al.) (n = 4). Error bars are mean ± SD, P values as indicated (*P ≤0.05, **P ≤0.001, ***P ≤0.0001). [file 2049-3002-1-23-S1.zip]

Archive with 7 entries (7 files):
- 1313128875104571_additional file 1_Table S1.pdf
- 1313128875104571_additional file 2_Table S2.pdf
- 1313128875104571_additional file 3_Table S3.pdf
- 1313128875104571_additional file 4_Table S4.pdf
- 1313128875104571_additional file 5_Table S5.pdf
- 1313128875104571_additional file 6_Table S6.pdf
- 1313128875104571_additional file 7_Table S7.pdf
